# Supplementary material for: A resilient battery electric bus transit system configuration
Source: Nat Commun. 2023 Dec 13;14:8279. doi: 10.1038/s41467-023-43924-6 (PMC10719261; doi:10.1038/s41467-023-43924-6)
Supplement: Supplementary file 1 — Author Meta Data [file 41467_2023_43924_MOESM1_ESM.txt]

TITLE

A Resilient Battery Electric Bus Transit System Configuration

AUTHOR/ORCID/PRIMARY AFFILIATION

Moataz Mohamed, 0000-0002-1345-7240
McMaster University, Civil Engineering, Hamilton, Ontario, Canada

Ahmed Foda, 0000-0001-6547-124X
McMaster University, Hamilton, Canada

Hany Essa Zidan Farag, 0000-0002-9098-3092
York University, Electrical Engineering and Computer Science, Toronto, Canada

Ehab El-Saadany, 0000-0003-0172-0686
Khalifa University, Electrical Engineering and Computer Science, Abu Dhabi, United Arab Emirates

FUNDING DETAILS
Moataz Mohamed, Gouvernement du Canada | Natural Sciences and Engineering Research Council of Canada (Conseil de Recherches en Sciences Naturelles et en G&#x00E9;nie du Canada), Funder id 501100000038, RGPIN-2018-05994


AUTHOR CONTRIBUTIONS
